# Supplementary material for: Effect of Manganese Distribution on Sensor Properties of SnO2/MnOx Nanocomposites
Source: Nanomaterials (Basel). 2023 Apr 22;13(9):1437. doi: 10.3390/nano13091437 (PMC10179853; doi:10.3390/nano13091437)
Supplement: Supplementary file 1 [file nanomaterials-13-01437-s001.zip]

Archive with 1 entries (1 files):
- nanomaterials-2345851-supplementary.pdf
